# Supplementary material for: Mitochondrial dynamics and metabolic regulation control T cell fate in the thymus
Source: Front Immunol. 2024 Jan 15;14:1270268. doi: 10.3389/fimmu.2023.1270268 (PMC10822881; doi:10.3389/fimmu.2023.1270268)
Supplement: Supplementary Table 1 — Differentially expressed metabolites between the different thymocyte populations. One-way analysis of variance for individual metabolites in different cell populations (ANOVA test with Fischer’s LSD post hoc test). 115 metabolites were retained for analysis and 87 are differentially expressed (statistically significant: p < 0.05), highlighted in blue. Data are representative of 5 to 6 samples for each cell population, from 2 independent experiments. [file Table_1.xls]

## Sheet: anova_posthoc-33
	Metabolites	p.value	Compared populations
	acetyl-aspartate (N)	3.1243e-17	TN3 - CD4	TN4 - CD4	TN3 - CD8	TN4 - CD8	TN3 - DP	TN4 - DP	TN3 - TN4
	Hydroxy-L-proline	3.0145e-15	CD8 - CD4	DP - CD4	TN3 - CD4	TN4 - CD4	TN3 - CD8	TN4 - CD8	TN3 - DP	TN4 - DP	TN4 - TN3
	acetyl-carnitine	1.7572e-14	CD4 - CD8	TN3 - CD4	TN4 - CD4	DP - CD8	TN3 - CD8	TN4 - CD8	TN3 - DP	TN4 - DP	TN3 - TN4
	UDP-GlcNAc	7.873e-12	TN3 - CD4	TN4 - CD4	TN3 - CD8	TN4 - CD8	TN3 - DP	TN4 - DP	TN3 - TN4
	Butyryl-carnitine	8.3884e-12	TN3 - CD4	TN4 - CD4	TN3 - CD8	TN4 - CD8	TN3 - DP	TN4 - DP	TN4 - TN3
	UDP	1.3795e-11	CD4 - DP	TN3 - CD4	TN4 - CD4	CD8 - DP	TN3 - CD8	TN4 - CD8	TN3 - DP	TN4 - DP	TN3 - TN4
	S-Adenosyl-L-Homocysteine	1.0441e-10	TN3 - CD4	TN4 - CD4	TN3 - CD8	TN4 - CD8	TN3 - DP	TN4 - DP	TN4 - TN3
	betaine	4.1201e-10	DP - CD4	TN3 - CD4	TN4 - CD4	DP - CD8	TN3 - CD8	TN4 - CD8	TN4 - DP	TN4 - TN3
	phosphocreatine	5.1547e-09	CD4 - DP	CD4 - TN3	CD4 - TN4	CD8 - DP	CD8 - TN3	CD8 - TN4	DP - TN3	DP - TN4
	Hexanoyl-carnitine	1.1961e-08	TN3 - CD4	TN4 - CD4	TN3 - CD8	TN4 - CD8	TN3 - DP	TN4 - DP
	S-Adenosyl-L-methionine	2.2969e-08	CD4 - DP	TN3 - CD4	TN4 - CD4	CD8 - DP	TN3 - CD8	TN4 - CD8	TN3 - DP	TN4 - DP
	Ornithine	4.9123e-08	DP - CD4	TN3 - CD4	TN4 - CD4	TN3 - CD8	TN4 - CD8	TN3 - DP	TN4 - DP	TN4 - TN3
	Cystathionine	1.1981e-07	DP - CD4	DP - CD8	DP - TN3	DP - TN4
	Serine	1.449e-07	DP - CD4	TN3 - CD4	TN4 - CD4	TN4 - CD8	TN4 - DP	TN4 - TN3
	pyridoxal	2.5979e-07	TN3 - CD4	TN4 - CD4	TN3 - CD8	TN4 - CD8	TN3 - DP	TN4 - DP
	Myristoyl-carnitine	3.4429e-07	TN3 - CD4	TN4 - CD4	TN3 - CD8	TN4 - CD8	TN3 - DP	TN4 - DP
	cis-aconitate	3.458e-07	TN3 - CD4	TN4 - CD4	CD8 - DP	TN4 - CD8	TN3 - DP	TN4 - DP	TN4 - TN3
	Argininosuccinate	5.0518e-07	CD8 - CD4	TN3 - CD4	TN4 - CD4	CD8 - DP	TN3 - DP	TN4 - DP
	CDP	5.9105e-07	TN3 - CD4	TN4 - CD4	TN3 - CD8	TN4 - CD8	TN3 - DP	TN4 - DP	TN3 - TN4
	UDP galactose/glucose	6.8475e-07	TN3 - CD4	TN3 - CD8	TN4 - CD8	TN3 - DP	TN4 - DP	TN3 - TN4
	Succinyladenosine	7.124e-07	CD8 - CD4	CD4 - DP	CD8 - DP	CD8 - TN3	CD8 - TN4	TN3 - DP	TN4 - DP
	Arachidonic acid	7.1436e-07	CD8 - CD4	CD4 - DP	TN3 - CD4	TN4 - CD4	CD8 - DP	TN3 - DP	TN4 - DP
	UTP	8.4326e-07	TN3 - CD4	TN4 - CD4	TN3 - CD8	TN4 - CD8	TN3 - DP	TN4 - DP	TN3 - TN4
	Palmitoyl-carnitine	8.6958e-07	TN3 - CD4	TN4 - CD4	TN3 - CD8	TN4 - CD8	TN3 - DP	TN4 - DP
	Propionyl-carnitine	1.108e-06	CD8 - CD4	CD4 - DP	TN3 - CD4	TN4 - CD4	CD8 - DP	TN3 - DP	TN4 - DP
	Glycine	1.1248e-06	TN4 - CD4	TN4 - CD8	TN4 - DP	TN4 - TN3
	acetyl-glutamine	2.434e-06	CD4 - CD8	CD4 - DP	CD4 - TN3	TN4 - CD4	TN4 - CD8	TN4 - DP	TN4 - TN3
	Threonine	2.5965e-06	CD8 - CD4	DP - CD4	TN3 - CD4	TN4 - CD4	TN4 - CD8	TN4 - DP	TN4 - TN3
	NAD+	2.7745e-06	TN3 - CD4	TN4 - CD4	TN3 - CD8	TN4 - CD8	TN3 - DP	TN4 - DP
	Cysteinesulfinic acid	3.2765e-06	CD8 - CD4	DP - CD4	TN3 - CD4	TN4 - CD4	TN4 - CD8	TN4 - DP	TN4 - TN3
	Aspartate	4.0685e-06	CD8 - CD4	TN3 - CD4	TN4 - CD4	CD8 - DP	TN3 - DP	TN4 - DP
	Citrate	4.1328e-06	TN3 - CD4	TN4 - CD4	TN3 - CD8	TN4 - CD8	TN3 - DP	TN4 - DP	TN4 - TN3
	Pantothenate	4.4812e-06	DP - CD4	TN3 - CD4	TN4 - CD4	TN4 - CD8	TN4 - DP	TN4 - TN3
	Aminoadipate	5.5726e-06	CD8 - CD4	CD8 - DP	CD8 - TN3	CD8 - TN4
	UMP	7.9074e-06	TN3 - CD4	TN4 - CD4	TN3 - CD8	TN3 - DP	TN4 - DP	TN3 - TN4
	Glycerol 3-phosphate	1.0863e-05	CD4 - DP	TN3 - CD4	TN3 - CD8	TN3 - DP	TN4 - DP	TN3 - TN4
	Adenine	1.5517e-05	TN4 - CD4	TN3 - CD8	TN4 - CD8	TN3 - DP	TN4 - DP	TN4 - TN3
	GSH	2.4177e-05	CD8 - CD4	CD4 - DP	CD8 - DP	CD8 - TN3	TN3 - DP	TN4 - DP
	Taurine	2.558e-05	CD4 - DP	TN3 - CD4	CD8 - DP	TN3 - CD8	TN3 - DP	TN4 - DP	TN3 - TN4
	ADP	4.8496e-05	CD8 - CD4	CD4 - DP	CD8 - DP	TN3 - DP	TN4 - DP
	GSSG	6.709e-05	CD4 - DP	TN3 - CD4	TN3 - CD8	TN3 - DP	TN4 - DP	TN3 - TN4
	riboflavin	0.00015036	DP - CD4	TN3 - CD4	TN4 - CD4	TN4 - CD8	TN4 - DP	TN4 - TN3
	Inosine	0.00017076	CD4 - CD8	CD4 - DP	CD4 - TN3	CD4 - TN4
	Arginine	0.00019438	DP - CD4	TN3 - CD4	TN4 - CD4	TN4 - CD8	TN4 - DP	TN4 - TN3
	Creatine	0.00027009	DP - CD4	TN3 - CD4	TN4 - CD4	DP - CD8	TN3 - CD8	TN4 - CD8
	Quinolinic acid	0.00028819	TN3 - CD4	TN4 - CD4	TN4 - CD8	TN4 - DP	TN4 - TN3
	Leucine	0.00034822	CD8 - CD4	DP - CD4	TN3 - CD4	TN4 - CD4	TN4 - CD8	TN4 - DP	TN4 - TN3
	Lysine	0.00035591	DP - CD4	TN3 - CD4	TN4 - CD4	TN4 - CD8	TN4 - DP	TN4 - TN3
	Methionine	0.00038429	CD8 - CD4	DP - CD4	TN3 - CD4	TN4 - CD4	TN4 - CD8	TN4 - DP	TN4 - TN3
	L-Alanine	0.00038972	CD4 - DP	TN4 - CD4	CD8 - DP	TN4 - DP	TN4 - TN3
	L-Sarcosine	0.00038972	CD4 - DP	TN4 - CD4	CD8 - DP	TN4 - DP	TN4 - TN3
	IsoLeucine	0.00070583	CD8 - CD4	DP - CD4	TN3 - CD4	TN4 - CD4	TN4 - CD8	TN4 - DP	TN4 - TN3
	Creatinine	0.00074074	DP - CD4	TN3 - CD4	TN4 - CD4	TN4 - CD8	TN4 - DP	TN4 - TN3
	O-Phosphoethanolamine	0.00078682	CD4 - DP	CD4 - TN3	CD4 - TN4	CD8 - DP	CD8 - TN4	TN3 - DP
	NADP+	0.00093543	TN3 - CD4	TN3 - CD8	TN3 - DP	TN3 - TN4
	Pyruvate	0.00098923	DP - CD4	TN3 - CD4	TN4 - CD4	TN4 - CD8	TN4 - DP	TN4 - TN3
	Octanoyl-carnitine	0.0010167	TN3 - CD4	TN4 - CD4	TN3 - CD8	TN4 - CD8	TN3 - DP	TN4 - DP
	methyl-lysine (N)	0.001057	DP - CD4	TN3 - CD4	TN4 - CD4	TN4 - CD8	TN4 - DP	TN4 - TN3
	Lactate	0.0010816	DP - CD4	TN3 - CD4	TN4 - CD4	TN4 - CD8	TN4 - DP	TN4 - TN3
	Glucose	0.001135	DP - CD4	TN3 - CD4	TN4 - CD4	TN4 - CD8	TN4 - DP	TN4 - TN3
	aKG	0.0011704	TN4 - CD4	TN3 - CD8	TN4 - CD8	TN4 - DP	TN4 - TN3
	Histidine	0.0014619	CD8 - CD4	DP - CD4	TN3 - CD4	TN4 - CD4	TN4 - CD8	TN4 - DP	TN4 - TN3
	urate	0.0019265	DP - CD4	TN4 - CD4	TN4 - CD8	TN4 - DP	TN4 - TN3
	Malate	0.0019589	CD8 - CD4	TN3 - CD4	CD8 - DP	CD8 - TN4	TN3 - DP
	folate	0.0020691	TN4 - CD4	TN4 - CD8	TN4 - DP	TN4 - TN3
	AMP	0.0024993	CD8 - CD4	CD8 - DP	TN3 - DP	TN4 - DP
	Fumarate	0.0025112	CD4 - DP	CD8 - DP	CD8 - TN4	TN3 - DP
	acetyl-lysine	0.002631	DP - CD4	TN4 - CD4	TN4 - CD8	DP - TN3	TN4 - TN3
	3-hydroxybutyric acid	0.0028112	DP - CD4	TN4 - CD4	TN4 - CD8	TN4 - DP	TN4 - TN3
	Docosahexaenoic acid	0.0035325	CD8 - CD4	TN3 - CD4	TN4 - CD4	CD8 - DP	TN4 - DP
	G6P	0.0035427	CD4 - DP	CD8 - DP	CD8 - TN4	TN3 - DP
	nicotinamide	0.0040569	CD8 - CD4	DP - CD4	TN3 - CD4	TN4 - CD4	TN4 - CD8	TN4 - DP	TN4 - TN3
	Phenylalanine	0.0045226	DP - CD4	TN3 - CD4	TN4 - CD4	TN4 - CD8	TN4 - DP	TN4 - TN3
	Tyrosine	0.00459	DP - CD4	TN4 - CD4	TN4 - CD8	TN4 - DP	TN4 - TN3
	Tryptophan	0.0051855	TN3 - CD4	TN4 - CD4	TN4 - CD8	TN4 - DP
	carnitine	0.0056583	TN3 - CD4	TN3 - CD8	TN4 - CD8	TN3 - DP	TN4 - DP
	Xanthine	0.0059525	CD8 - CD4	TN3 - CD4	TN4 - CD4	TN4 - DP
	Carnosine	0.0095793	TN4 - CD4	TN4 - CD8	TN4 - DP	TN4 - TN3
	GLU	0.0098311	CD4 - DP	CD4 - TN3	TN4 - CD8	TN4 - DP	TN4 - TN3
	Cystine	0.011132	DP - CD4	TN4 - CD4	TN4 - CD8	TN4 - TN3
	Myristic acid	0.013853	CD4 - TN3	CD4 - TN4
	hypoxanthine	0.014367	TN4 - CD4	TN4 - CD8	TN4 - DP	TN4 - TN3
	dihydroxyacetone phosphate	0.014529	CD4 - CD8	CD4 - DP	CD4 - TN3	CD4 - TN4
	Asparagine	0.016424	CD4 - DP	CD4 - TN4	CD8 - TN4
	oxypurinol	0.017487	TN3 - CD4	TN4 - CD4	TN4 - DP
	Decanoyl-Carnitine	0.021224	TN4 - CD4	TN4 - CD8	TN4 - DP
	Serotonin	0.041633	TN4 - CD4	TN4 - CD8	TN4 - DP	TN4 - TN3
	Cytidine	0.053557
	PEP	0.054307
	FAD	0.057249
	Ribose phosphate	0.067579
	L-Kynurenine	0.07269
	ATP	0.074113
	Succinic acid	0.12739
	GDP	0.1431
	Valine	0.21415
	GMP	0.22723
	nicotinamide N-oxide	0.30724
	NADH	0.31008
	Stearic acid	0.31483
	Citrulline	0.32206
	Linoleic acid	0.37995
	Palmitic acid	0.38542
	5-oxo-L-Proline	0.38831
	Octanoic acid	0.42457
	GTP	0.4822
	GLN	0.52374
	Fructose	0.60291
	Oleic acid	0.6288
	Proline	0.65582
	Dodecanoic acid/Lauric acid	0.67796
	guanine	0.6901
	Hexanoic acid	0.69373
	Butyric acid	0.82365
	Palmitoleic acid	0.9704
